# Supplementary material for: Applications of three-dimensional printing in percutaneous closure of aortic-to-right ventricle fistula after transcatheter aortic valve replacement: a case report
Source: Eur Heart J Case Rep. 2024 Apr 3;8(5):ytae112. doi: 10.1093/ehjcr/ytae112 (PMC11068068; doi:10.1093/ehjcr/ytae112)
Supplement: ytae112_Supplementary_Data [file ytae112_supplementary_data.zip]

Archive with 2 entries (2 files):
- 23-00779_Authorship Modification.pdf
- Supplementary Material Video 1.mov
